# Supplementary material for: Structure-activity relationships for unit C pyridyl analogues of the tuberculosis drug bedaquiline
Source: Bioorg Med Chem. 2019 Apr 1;27(7):1283–91. doi: 10.1016/j.bmc.2019.02.025 (PMC6467542; doi:10.1016/j.bmc.2019.02.025)
Supplement: MOL files — ZIP file containing the MOL file of the most important compounds in this article [file mol.zip]

Archive with 22 entries (22 files):
- compound7-exampleofclassC.mol
- compound9-exampleofclassD.mol
- compound13-exampleofclassE.mol
- compound15-exampleofclassF.mol
- compound33-exampleofclassK.mol
- compound20-exampleofclassH.mol
- compound24-exampleofclassI.mol
- compound28-exampleofclasssJ.mol
- compound34-exampleofclassL.mol
- compound38-exampleofclassM.mol
- compound41-exampleofclassN.mol
- compound43-exanpleofclassO.mol
- compound46-exampleofclassP.mol
- compound47-exampleofclassQ.mol
- compound49-exampleofclassR.mol
- compound50-exampleofclassS.mol
- compound51-exampleofclasssT.mol
- compound56-exampleofclassU.mol
- compound58-exampleofclassV.mol
- compound60-exampleofclassW.mol
- compound17-exampleofclassG.mol
- compound6-exampleofclassB.mol
