# Supplementary material for: Structure-activity relationships for unit C pyridyl analogues of the tuberculosis drug bedaquiline
Source: Bioorg Med Chem. 2019 Apr 1;27(7):1283–91. doi: 10.1016/j.bmc.2019.02.025 (PMC6467542; doi:10.1016/j.bmc.2019.02.025)
Supplement: MOL files — ZIP file containing the MOL file of the most important compounds in this article [file mol.zip › compound9-exampleofclassD.mol]

  -ISIS-  10181707452D

 39 42  0  0  0  0  0  0  0  0999 V2000
    5.9917   -6.5542    0.0000 C   0  0  0  0  0  0  0  0  0  0  0  0
    6.7042   -6.1417    0.0000 C   0  0  3  0  0  0  0  0  0  0  0  0
    7.4167   -6.5542    0.0000 C   0  0  3  0  0  0  0  0  0  0  0  0
    6.7042   -5.3167    0.0000 C   0  0  0  0  0  0  0  0  0  0  0  0
    5.9917   -7.3792    0.0000 C   0  0  0  0  0  0  0  0  0  0  0  0
    7.8292   -7.2667    0.0000 C   0  0  0  0  0  0  0  0  0  0  0  0
    5.2792   -7.7917    0.0000 N   0  0  0  0  0  0  0  0  0  0  0  0
    8.6542   -7.2667    0.0000 N   0  0  0  0  0  0  0  0  0  0  0  0
    5.2792   -6.1417    0.0000 C   0  0  0  0  0  0  0  0  0  0  0  0
    5.9917   -4.9042    0.0000 C   0  0  0  0  0  0  0  0  0  0  0  0
    8.1292   -6.1417    0.0000 C   0  0  0  0  0  0  0  0  0  0  0  0
    4.5667   -6.5542    0.0000 C   0  0  0  0  0  0  0  0  0  0  0  0
    4.5667   -7.3792    0.0000 C   0  0  0  0  0  0  0  0  0  0  0  0
    7.4167   -7.9792    0.0000 C   0  0  0  0  0  0  0  0  0  0  0  0
    9.0667   -7.9750    0.0000 C   0  0  0  0  0  0  0  0  0  0  0  0
    5.9917   -4.0792    0.0000 C   0  0  0  0  0  0  0  0  0  0  0  0
    3.8542   -6.1417    0.0000 C   0  0  0  0  0  0  0  0  0  0  0  0
    7.8292   -8.6917    0.0000 C   0  0  0  0  0  0  0  0  0  0  0  0
    3.8542   -7.7917    0.0000 C   0  0  0  0  0  0  0  0  0  0  0  0
    8.1292   -5.3167    0.0000 C   0  0  0  0  0  0  0  0  0  0  0  0
    7.4167   -5.7292    0.0000 O   0  0  0  0  0  0  0  0  0  0  0  0
    6.7042   -7.7917    0.0000 O   0  0  0  0  0  0  0  0  0  0  0  0
    8.6542   -8.6917    0.0000 C   0  0  0  0  0  0  0  0  0  0  0  0
    3.1375   -6.5542    0.0000 C   0  0  0  0  0  0  0  0  0  0  0  0
    8.8417   -4.9042    0.0000 N   0  0  3  0  0  0  0  0  0  0  0  0
    5.2792   -5.3167    0.0000 O   0  0  0  0  0  0  0  0  0  0  0  0
    7.4167   -4.9042    0.0000 C   0  0  0  0  0  0  0  0  0  0  0  0
    3.1375   -7.3792    0.0000 C   0  0  0  0  0  0  0  0  0  0  0  0
    2.4250   -6.1417    0.0000 Br  0  0  0  0  0  0  0  0  0  0  0  0
    5.2792   -3.6667    0.0000 O   0  0  0  0  0  0  0  0  0  0  0  0
    7.4167   -4.0792    0.0000 C   0  0  0  0  0  0  0  0  0  0  0  0
    6.7042   -3.6667    0.0000 C   0  0  0  0  0  0  0  0  0  0  0  0
    9.8917   -7.9750    0.0000 C   0  0  0  0  0  0  0  0  0  0  0  0
    7.4167   -9.4125    0.0000 C   0  0  0  0  0  0  0  0  0  0  0  0
    9.5625   -5.3167    0.0000 C   0  0  0  0  0  0  0  0  0  0  0  0
    8.8417   -4.0792    0.0000 C   0  0  0  0  0  0  0  0  0  0  0  0
    6.7042   -8.6125    0.0000 C   0  0  0  0  0  0  0  0  0  0  0  0
    4.5625   -4.9042    0.0000 C   0  0  0  0  0  0  0  0  0  0  0  0
    5.2792   -2.8417    0.0000 C   0  0  0  0  0  0  0  0  0  0  0  0
  2  1  1  0  0  0  0
  3  2  1  0  0  0  0
  4  2  1  0  0  0  0
  5  1  1  0  0  0  0
  6  3  1  0  0  0  0
  7  5  2  0  0  0  0
  8  6  1  0  0  0  0
  9  1  2  0  0  0  0
 10  4  1  0  0  0  0
 11  3  1  0  0  0  0
 12  9  1  0  0  0  0
 13 12  1  0  0  0  0
 14  6  2  0  0  0  0
 15  8  2  0  0  0  0
 16 10  2  0  0  0  0
 17 12  2  0  0  0  0
 18 14  1  0  0  0  0
 19 13  2  0  0  0  0
 20 11  1  0  0  0  0
 21  3  1  0  0  0  0
 22  5  1  0  0  0  0
 23 18  2  0  0  0  0
 24 17  1  0  0  0  0
 25 20  1  0  0  0  0
 26 10  1  0  0  0  0
 27  4  2  0  0  0  0
 28 24  2  0  0  0  0
 29 24  1  0  0  0  0
 30 16  1  0  0  0  0
 31 27  1  0  0  0  0
 32 31  2  0  0  0  0
 33 15  1  0  0  0  0
 34 18  1  0  0  0  0
 35 25  1  0  0  0  0
 36 25  1  0  0  0  0
 37 22  1  0  0  0  0
 38 26  1  0  0  0  0
 39 30  1  0  0  0  0
  7 13  1  0  0  0  0
 19 28  1  0  0  0  0
 32 16  1  0  0  0  0
 23 15  1  0  0  0  0
M  END
