# Supplementary material for: Structure-activity relationships for unit C pyridyl analogues of the tuberculosis drug bedaquiline
Source: Bioorg Med Chem. 2019 Apr 1;27(7):1283–91. doi: 10.1016/j.bmc.2019.02.025 (PMC6467542; doi:10.1016/j.bmc.2019.02.025)
Supplement: MOL files — ZIP file containing the MOL file of the most important compounds in this article [file mol.zip › compound13-exampleofclassE.mol]

  -ISIS-  10181707482D

 38 41  0  0  0  0  0  0  0  0999 V2000
    7.1667   -6.2000    0.0000 C   0  0  3  0  0  0  0  0  0  0  0  0
    6.4542   -5.7875    0.0000 C   0  0  3  0  0  0  0  0  0  0  0  0
    5.7417   -6.2000    0.0000 C   0  0  0  0  0  0  0  0  0  0  0  0
    6.4542   -4.9667    0.0000 C   0  0  0  0  0  0  0  0  0  0  0  0
    7.5792   -6.9125    0.0000 C   0  0  0  0  0  0  0  0  0  0  0  0
    5.7417   -7.0250    0.0000 C   0  0  0  0  0  0  0  0  0  0  0  0
    5.0292   -7.4375    0.0000 N   0  0  0  0  0  0  0  0  0  0  0  0
    7.1667   -7.6250    0.0000 N   0  0  0  0  0  0  0  0  0  0  0  0
    5.0292   -5.7875    0.0000 C   0  0  0  0  0  0  0  0  0  0  0  0
    5.7417   -4.5542    0.0000 C   0  0  0  0  0  0  0  0  0  0  0  0
    7.8792   -5.7875    0.0000 C   0  0  0  0  0  0  0  0  0  0  0  0
    4.3167   -6.2000    0.0000 C   0  0  0  0  0  0  0  0  0  0  0  0
    8.4042   -6.9125    0.0000 C   0  0  0  0  0  0  0  0  0  0  0  0
    4.3167   -7.0250    0.0000 C   0  0  0  0  0  0  0  0  0  0  0  0
    8.8167   -7.6250    0.0000 C   0  0  0  0  0  0  0  0  0  0  0  0
    5.7417   -3.7292    0.0000 C   0  0  0  0  0  0  0  0  0  0  0  0
    3.6042   -5.7875    0.0000 C   0  0  0  0  0  0  0  0  0  0  0  0
    7.1667   -5.3750    0.0000 O   0  0  0  0  0  0  0  0  0  0  0  0
    7.5792   -8.3417    0.0000 C   0  0  0  0  0  0  0  0  0  0  0  0
    3.6042   -7.4375    0.0000 C   0  0  0  0  0  0  0  0  0  0  0  0
    8.5917   -6.2000    0.0000 C   0  0  0  0  0  0  0  0  0  0  0  0
    5.0292   -4.9667    0.0000 F   0  0  0  0  0  0  0  0  0  0  0  0
    6.4542   -7.4292    0.0000 O   0  0  0  0  0  0  0  0  0  0  0  0
    2.8875   -6.2000    0.0000 C   0  0  0  0  0  0  0  0  0  0  0  0
    9.3042   -5.7875    0.0000 N   0  0  3  0  0  0  0  0  0  0  0  0
    8.4042   -8.3417    0.0000 C   0  0  0  0  0  0  0  0  0  0  0  0
    7.1750   -4.5542    0.0000 C   0  0  0  0  0  0  0  0  0  0  0  0
    2.8875   -7.0250    0.0000 C   0  0  0  0  0  0  0  0  0  0  0  0
    2.1750   -5.7875    0.0000 Br  0  0  0  0  0  0  0  0  0  0  0  0
    5.0292   -3.3167    0.0000 O   0  0  0  0  0  0  0  0  0  0  0  0
    8.9917   -6.3292    0.0000 C   0  0  0  0  0  0  0  0  0  0  0  0
    7.1750   -3.7292    0.0000 C   0  0  0  0  0  0  0  0  0  0  0  0
    6.4542   -3.3167    0.0000 C   0  0  0  0  0  0  0  0  0  0  0  0
   10.0167   -6.2000    0.0000 C   0  0  0  0  0  0  0  0  0  0  0  0
    9.3042   -4.9667    0.0000 C   0  0  0  0  0  0  0  0  0  0  0  0
    8.8167   -9.0542    0.0000 C   0  0  0  0  0  0  0  0  0  0  0  0
    6.4542   -8.2542    0.0000 C   0  0  0  0  0  0  0  0  0  0  0  0
    4.3167   -3.7292    0.0000 C   0  0  0  0  0  0  0  0  0  0  0  0
  2  1  1  0  0  0  0
  3  2  1  0  0  0  0
  4  2  1  0  0  0  0
  5  1  1  0  0  0  0
  6  3  1  0  0  0  0
  7  6  2  0  0  0  0
  8  5  2  0  0  0  0
  9  3  2  0  0  0  0
 10  4  1  0  0  0  0
 11  1  1  0  0  0  0
 12  9  1  0  0  0  0
 13  5  1  0  0  0  0
 14 12  1  0  0  0  0
 15 13  2  0  0  0  0
 16 10  2  0  0  0  0
 17 12  2  0  0  0  0
 18  1  1  0  0  0  0
 19  8  1  0  0  0  0
 20 14  2  0  0  0  0
 21 11  1  0  0  0  0
 22 10  1  0  0  0  0
 23  6  1  0  0  0  0
 24 17  1  0  0  0  0
 25 21  1  0  0  0  0
 26 15  1  0  0  0  0
 27  4  2  0  0  0  0
 28 24  2  0  0  0  0
 29 24  1  0  0  0  0
 30 16  1  0  0  0  0
 31 13  1  0  0  0  0
 32 27  1  0  0  0  0
 33 32  2  0  0  0  0
 34 25  1  0  0  0  0
 35 25  1  0  0  0  0
 36 26  1  0  0  0  0
 37 23  1  0  0  0  0
 38 30  1  0  0  0  0
 26 19  2  0  0  0  0
 33 16  1  0  0  0  0
  7 14  1  0  0  0  0
 20 28  1  0  0  0  0
M  END
