# Supplementary material for: Structure-activity relationships for unit C pyridyl analogues of the tuberculosis drug bedaquiline
Source: Bioorg Med Chem. 2019 Apr 1;27(7):1283–91. doi: 10.1016/j.bmc.2019.02.025 (PMC6467542; doi:10.1016/j.bmc.2019.02.025)
Supplement: MOL files — ZIP file containing the MOL file of the most important compounds in this article [file mol.zip › compound15-exampleofclassF.mol]

  -ISIS-  10181707482D

 38 42  0  0  0  0  0  0  0  0999 V2000
    5.5375   -6.6500    0.0000 C   0  0  0  0  0  0  0  0  0  0  0  0
    6.2500   -6.2417    0.0000 C   0  0  3  0  0  0  0  0  0  0  0  0
    6.9625   -6.6500    0.0000 C   0  0  3  0  0  0  0  0  0  0  0  0
    6.2500   -5.4167    0.0000 C   0  0  0  0  0  0  0  0  0  0  0  0
    5.5375   -7.4750    0.0000 C   0  0  0  0  0  0  0  0  0  0  0  0
    4.8250   -7.8875    0.0000 N   0  0  0  0  0  0  0  0  0  0  0  0
    5.5417   -5.0167    0.0000 C   0  0  0  0  0  0  0  0  0  0  0  0
    8.1792   -7.3625    0.0000 N   0  0  0  0  0  0  0  0  0  0  0  0
    4.8250   -6.2375    0.0000 C   0  0  0  0  0  0  0  0  0  0  0  0
    7.3667   -7.3625    0.0000 C   0  0  0  0  0  0  0  0  0  0  0  0
    7.6750   -6.2417    0.0000 C   0  0  0  0  0  0  0  0  0  0  0  0
    4.1042   -6.6500    0.0000 C   0  0  0  0  0  0  0  0  0  0  0  0
    4.1042   -7.4750    0.0000 C   0  0  0  0  0  0  0  0  0  0  0  0
    4.7625   -5.2667    0.0000 O   0  0  0  0  0  0  0  0  0  0  0  0
    5.5292   -4.1917    0.0000 C   0  0  0  0  0  0  0  0  0  0  0  0
    8.5792   -8.0667    0.0000 C   0  0  0  0  0  0  0  0  0  0  0  0
    4.7542   -3.9417    0.0000 O   0  0  0  0  0  0  0  0  0  0  0  0
    4.2792   -4.6125    0.0000 C   0  0  0  0  0  0  0  0  0  0  0  0
    3.3917   -6.2375    0.0000 C   0  0  0  0  0  0  0  0  0  0  0  0
    3.3917   -7.8875    0.0000 C   0  0  0  0  0  0  0  0  0  0  0  0
    7.6667   -5.4167    0.0000 C   0  0  0  0  0  0  0  0  0  0  0  0
    6.9625   -5.8250    0.0000 O   0  0  0  0  0  0  0  0  0  0  0  0
    6.2500   -7.8875    0.0000 O   0  0  0  0  0  0  0  0  0  0  0  0
    2.6792   -6.6500    0.0000 C   0  0  0  0  0  0  0  0  0  0  0  0
    8.3792   -4.9917    0.0000 N   0  0  3  0  0  0  0  0  0  0  0  0
    6.9625   -5.0125    0.0000 C   0  0  0  0  0  0  0  0  0  0  0  0
    2.6792   -7.4750    0.0000 C   0  0  0  0  0  0  0  0  0  0  0  0
    1.9667   -6.2417    0.0000 Br  0  0  0  0  0  0  0  0  0  0  0  0
    9.3917   -8.0667    0.0000 O   0  0  0  0  0  0  0  0  0  0  0  0
    6.9542   -8.0667    0.0000 C   0  0  0  0  0  0  0  0  0  0  0  0
    6.9625   -4.1917    0.0000 C   0  0  0  0  0  0  0  0  0  0  0  0
    7.3625   -8.7750    0.0000 C   0  0  0  0  0  0  0  0  0  0  0  0
    8.1792   -8.7792    0.0000 C   0  0  0  0  0  0  0  0  0  0  0  0
    6.2500   -3.7792    0.0000 C   0  0  0  0  0  0  0  0  0  0  0  0
    8.3750   -4.1667    0.0000 C   0  0  0  0  0  0  0  0  0  0  0  0
    9.0917   -5.4042    0.0000 C   0  0  0  0  0  0  0  0  0  0  0  0
    6.2500   -8.7042    0.0000 C   0  0  0  0  0  0  0  0  0  0  0  0
    9.8042   -8.7875    0.0000 C   0  0  0  0  0  0  0  0  0  0  0  0
  2  1  1  0  0  0  0
  3  2  1  0  0  0  0
  4  2  1  0  0  0  0
  5  1  1  0  0  0  0
  6  5  2  0  0  0  0
  7  4  1  0  0  0  0
  8 10  1  0  0  0  0
  9  1  2  0  0  0  0
 10  3  1  0  0  0  0
 11  3  1  0  0  0  0
 12  9  1  0  0  0  0
 13 12  1  0  0  0  0
 14  7  1  0  0  0  0
 15  7  2  0  0  0  0
 16  8  2  0  0  0  0
 17 15  1  0  0  0  0
 18 14  1  0  0  0  0
 19 12  2  0  0  0  0
 20 13  2  0  0  0  0
 21 11  1  0  0  0  0
 22  3  1  0  0  0  0
 23  5  1  0  0  0  0
 24 19  1  0  0  0  0
 25 21  1  0  0  0  0
 26  4  2  0  0  0  0
 27 24  2  0  0  0  0
 28 24  1  0  0  0  0
 29 16  1  0  0  0  0
 30 10  2  0  0  0  0
 31 26  1  0  0  0  0
 32 30  1  0  0  0  0
 33 32  2  0  0  0  0
 34 31  2  0  0  0  0
 35 25  1  0  0  0  0
 36 25  1  0  0  0  0
 37 23  1  0  0  0  0
 38 29  1  0  0  0  0
  6 13  1  0  0  0  0
 20 27  1  0  0  0  0
 34 15  1  0  0  0  0
 18 17  1  0  0  0  0
 33 16  1  0  0  0  0
M  END
