# Supplementary material for: Structure-activity relationships for unit C pyridyl analogues of the tuberculosis drug bedaquiline
Source: Bioorg Med Chem. 2019 Apr 1;27(7):1283–91. doi: 10.1016/j.bmc.2019.02.025 (PMC6467542; doi:10.1016/j.bmc.2019.02.025)
Supplement: MOL files — ZIP file containing the MOL file of the most important compounds in this article [file mol.zip › compound20-exampleofclassH.mol]

  -ISIS-  10181707502D

 38 41  0  0  0  0  0  0  0  0999 V2000
    7.1667   -6.5375    0.0000 C   0  0  3  0  0  0  0  0  0  0  0  0
    6.4542   -6.1292    0.0000 C   0  0  3  0  0  0  0  0  0  0  0  0
    5.7417   -6.5375    0.0000 C   0  0  0  0  0  0  0  0  0  0  0  0
    6.4542   -5.3042    0.0000 C   0  0  0  0  0  0  0  0  0  0  0  0
    5.7417   -7.3625    0.0000 C   0  0  0  0  0  0  0  0  0  0  0  0
    5.0292   -7.7750    0.0000 N   0  0  0  0  0  0  0  0  0  0  0  0
    7.7500   -7.1167    0.0000 C   0  0  0  0  0  0  0  0  0  0  0  0
    5.0292   -6.1250    0.0000 C   0  0  0  0  0  0  0  0  0  0  0  0
    5.7417   -4.9000    0.0000 C   0  0  0  0  0  0  0  0  0  0  0  0
    7.8792   -6.1292    0.0000 C   0  0  0  0  0  0  0  0  0  0  0  0
    4.3167   -6.5375    0.0000 C   0  0  0  0  0  0  0  0  0  0  0  0
    4.3167   -7.3625    0.0000 C   0  0  0  0  0  0  0  0  0  0  0  0
    8.4625   -7.5292    0.0000 C   0  0  0  0  0  0  0  0  0  0  0  0
    8.4667   -8.3542    0.0000 N   0  0  0  0  0  0  0  0  0  0  0  0
    5.7417   -4.0792    0.0000 C   0  0  0  0  0  0  0  0  0  0  0  0
    3.6000   -6.1250    0.0000 C   0  0  0  0  0  0  0  0  0  0  0  0
    7.1667   -5.7125    0.0000 O   0  0  0  0  0  0  0  0  0  0  0  0
    3.6000   -7.7750    0.0000 C   0  0  0  0  0  0  0  0  0  0  0  0
    8.5917   -6.5375    0.0000 C   0  0  0  0  0  0  0  0  0  0  0  0
    6.4542   -7.7750    0.0000 O   0  0  0  0  0  0  0  0  0  0  0  0
    2.8875   -6.5375    0.0000 C   0  0  0  0  0  0  0  0  0  0  0  0
    9.3042   -6.1292    0.0000 N   0  0  3  0  0  0  0  0  0  0  0  0
    5.0292   -5.3167    0.0000 O   0  0  0  0  0  0  0  0  0  0  0  0
    7.1667   -4.9000    0.0000 C   0  0  0  0  0  0  0  0  0  0  0  0
    2.8875   -7.3625    0.0000 C   0  0  0  0  0  0  0  0  0  0  0  0
    2.1667   -6.1250    0.0000 Br  0  0  0  0  0  0  0  0  0  0  0  0
    7.0375   -7.5292    0.0000 C   0  0  0  0  0  0  0  0  0  0  0  0
    5.0250   -3.6667    0.0000 O   0  0  0  0  0  0  0  0  0  0  0  0
    7.1667   -4.0667    0.0000 C   0  0  0  0  0  0  0  0  0  0  0  0
    7.7500   -8.7667    0.0000 C   0  0  0  0  0  0  0  0  0  0  0  0
    6.4542   -3.6667    0.0000 C   0  0  0  0  0  0  0  0  0  0  0  0
    9.1750   -7.1125    0.0000 C   0  0  0  0  0  0  0  0  0  0  0  0
   10.0167   -6.5375    0.0000 C   0  0  0  0  0  0  0  0  0  0  0  0
    9.3042   -5.3042    0.0000 C   0  0  0  0  0  0  0  0  0  0  0  0
    6.4542   -8.5917    0.0000 C   0  0  0  0  0  0  0  0  0  0  0  0
    4.3125   -4.9042    0.0000 C   0  0  0  0  0  0  0  0  0  0  0  0
    5.0167   -2.8417    0.0000 C   0  0  0  0  0  0  0  0  0  0  0  0
    7.0292   -8.3542    0.0000 C   0  0  0  0  0  0  0  0  0  0  0  0
  2  1  1  0  0  0  0
  3  2  1  0  0  0  0
  4  2  1  0  0  0  0
  5  3  1  0  0  0  0
  6  5  2  0  0  0  0
  7  1  1  0  0  0  0
  8  3  2  0  0  0  0
  9  4  1  0  0  0  0
 10  1  1  0  0  0  0
 11  8  1  0  0  0  0
 12 11  1  0  0  0  0
 13  7  2  0  0  0  0
 14 13  1  0  0  0  0
 15  9  2  0  0  0  0
 16 11  2  0  0  0  0
 17  1  1  0  0  0  0
 18 12  2  0  0  0  0
 19 10  1  0  0  0  0
 20  5  1  0  0  0  0
 21 16  1  0  0  0  0
 22 19  1  0  0  0  0
 23  9  1  0  0  0  0
 24  4  2  0  0  0  0
 25 21  2  0  0  0  0
 26 21  1  0  0  0  0
 27  7  1  0  0  0  0
 28 15  1  0  0  0  0
 29 24  1  0  0  0  0
 30 38  1  0  0  0  0
 31 29  2  0  0  0  0
 32 13  1  0  0  0  0
 33 22  1  0  0  0  0
 34 22  1  0  0  0  0
 35 20  1  0  0  0  0
 36 23  1  0  0  0  0
 37 28  1  0  0  0  0
 38 27  2  0  0  0  0
 14 30  2  0  0  0  0
 31 15  1  0  0  0  0
  6 12  1  0  0  0  0
 25 18  1  0  0  0  0
M  END
