# Supplementary material for: Structure-activity relationships for unit C pyridyl analogues of the tuberculosis drug bedaquiline
Source: Bioorg Med Chem. 2019 Apr 1;27(7):1283–91. doi: 10.1016/j.bmc.2019.02.025 (PMC6467542; doi:10.1016/j.bmc.2019.02.025)
Supplement: MOL files — ZIP file containing the MOL file of the most important compounds in this article [file mol.zip › compound24-exampleofclassI.mol]

  -ISIS-  10181707512D

 38 41  0  0  0  0  0  0  0  0999 V2000
    6.1375   -6.5417    0.0000 C   0  0  0  0  0  0  0  0  0  0  0  0
    6.8500   -6.1292    0.0000 C   0  0  3  0  0  0  0  0  0  0  0  0
    7.5625   -6.5417    0.0000 C   0  0  3  0  0  0  0  0  0  0  0  0
    6.8500   -5.3042    0.0000 C   0  0  0  0  0  0  0  0  0  0  0  0
    6.1375   -7.3667    0.0000 C   0  0  0  0  0  0  0  0  0  0  0  0
    5.4167   -7.7792    0.0000 N   0  0  0  0  0  0  0  0  0  0  0  0
    5.4167   -6.1292    0.0000 C   0  0  0  0  0  0  0  0  0  0  0  0
    6.1292   -4.8917    0.0000 C   0  0  0  0  0  0  0  0  0  0  0  0
    8.2750   -6.1292    0.0000 C   0  0  0  0  0  0  0  0  0  0  0  0
    4.7042   -6.5417    0.0000 C   0  0  0  0  0  0  0  0  0  0  0  0
    7.9750   -7.2542    0.0000 C   0  0  0  0  0  0  0  0  0  0  0  0
    4.7042   -7.3667    0.0000 C   0  0  0  0  0  0  0  0  0  0  0  0
    9.2042   -7.9667    0.0000 N   0  0  0  0  0  0  0  0  0  0  0  0
    8.8000   -7.2542    0.0000 C   0  0  0  0  0  0  0  0  0  0  0  0
    6.1292   -4.0667    0.0000 C   0  0  0  0  0  0  0  0  0  0  0  0
    3.9917   -6.1292    0.0000 C   0  0  0  0  0  0  0  0  0  0  0  0
    7.5625   -7.9667    0.0000 C   0  0  0  0  0  0  0  0  0  0  0  0
    3.9917   -7.7792    0.0000 C   0  0  0  0  0  0  0  0  0  0  0  0
    8.2667   -5.3042    0.0000 C   0  0  0  0  0  0  0  0  0  0  0  0
    7.5625   -5.7167    0.0000 O   0  0  0  0  0  0  0  0  0  0  0  0
    8.8000   -8.6792    0.0000 C   0  0  0  0  0  0  0  0  0  0  0  0
    6.8500   -7.7750    0.0000 O   0  0  0  0  0  0  0  0  0  0  0  0
    3.2792   -6.5417    0.0000 C   0  0  0  0  0  0  0  0  0  0  0  0
    8.9792   -4.8875    0.0000 N   0  0  3  0  0  0  0  0  0  0  0  0
    5.4167   -5.3042    0.0000 O   0  0  0  0  0  0  0  0  0  0  0  0
    7.5625   -4.8917    0.0000 C   0  0  0  0  0  0  0  0  0  0  0  0
    7.9750   -8.6792    0.0000 C   0  0  0  0  0  0  0  0  0  0  0  0
    3.2792   -7.3667    0.0000 C   0  0  0  0  0  0  0  0  0  0  0  0
    2.5667   -6.1292    0.0000 Br  0  0  0  0  0  0  0  0  0  0  0  0
    5.4167   -3.6542    0.0000 O   0  0  0  0  0  0  0  0  0  0  0  0
    7.5625   -4.0667    0.0000 C   0  0  0  0  0  0  0  0  0  0  0  0
    6.8500   -3.6542    0.0000 C   0  0  0  0  0  0  0  0  0  0  0  0
    8.9750   -4.0625    0.0000 C   0  0  0  0  0  0  0  0  0  0  0  0
    9.6917   -5.2917    0.0000 C   0  0  0  0  0  0  0  0  0  0  0  0
    9.2125   -9.3917    0.0000 C   0  0  0  0  0  0  0  0  0  0  0  0
    6.8500   -8.6000    0.0000 C   0  0  0  0  0  0  0  0  0  0  0  0
    4.7042   -4.8917    0.0000 C   0  0  0  0  0  0  0  0  0  0  0  0
    5.4167   -2.8292    0.0000 C   0  0  0  0  0  0  0  0  0  0  0  0
  2  1  1  0  0  0  0
  3  2  1  0  0  0  0
  4  2  1  0  0  0  0
  5  1  1  0  0  0  0
  6  5  2  0  0  0  0
  7  1  2  0  0  0  0
  8  4  1  0  0  0  0
  9  3  1  0  0  0  0
 10  7  1  0  0  0  0
 11  3  1  0  0  0  0
 12 10  1  0  0  0  0
 13 14  2  0  0  0  0
 14 11  1  0  0  0  0
 15  8  2  0  0  0  0
 16 10  2  0  0  0  0
 17 11  2  0  0  0  0
 18 12  2  0  0  0  0
 19  9  1  0  0  0  0
 20  3  1  0  0  0  0
 21 27  2  0  0  0  0
 22  5  1  0  0  0  0
 23 16  1  0  0  0  0
 24 19  1  0  0  0  0
 25  8  1  0  0  0  0
 26  4  2  0  0  0  0
 27 17  1  0  0  0  0
 28 23  2  0  0  0  0
 29 23  1  0  0  0  0
 30 15  1  0  0  0  0
 31 26  1  0  0  0  0
 32 31  2  0  0  0  0
 33 24  1  0  0  0  0
 34 24  1  0  0  0  0
 35 21  1  0  0  0  0
 36 22  1  0  0  0  0
 37 25  1  0  0  0  0
 38 30  1  0  0  0  0
  6 12  1  0  0  0  0
 18 28  1  0  0  0  0
 32 15  1  0  0  0  0
 21 13  1  0  0  0  0
M  END
