# Supplementary material for: Structure-activity relationships for unit C pyridyl analogues of the tuberculosis drug bedaquiline
Source: Bioorg Med Chem. 2019 Apr 1;27(7):1283–91. doi: 10.1016/j.bmc.2019.02.025 (PMC6467542; doi:10.1016/j.bmc.2019.02.025)
Supplement: MOL files — ZIP file containing the MOL file of the most important compounds in this article [file mol.zip › compound28-exampleofclasssJ.mol]

  -ISIS-  10181707512D

 38 41  0  0  0  0  0  0  0  0999 V2000
    5.7500   -6.5917    0.0000 C   0  0  0  0  0  0  0  0  0  0  0  0
    6.4542   -6.1792    0.0000 C   0  0  3  0  0  0  0  0  0  0  0  0
    7.1667   -6.5917    0.0000 C   0  0  3  0  0  0  0  0  0  0  0  0
    6.4542   -5.3542    0.0000 C   0  0  0  0  0  0  0  0  0  0  0  0
    5.7500   -7.4167    0.0000 C   0  0  0  0  0  0  0  0  0  0  0  0
    5.0292   -7.8292    0.0000 N   0  0  0  0  0  0  0  0  0  0  0  0
    7.5792   -7.3042    0.0000 C   0  0  0  0  0  0  0  0  0  0  0  0
    5.0292   -6.1792    0.0000 C   0  0  0  0  0  0  0  0  0  0  0  0
    5.7417   -4.9542    0.0000 C   0  0  0  0  0  0  0  0  0  0  0  0
    7.8792   -6.1792    0.0000 C   0  0  0  0  0  0  0  0  0  0  0  0
    4.3167   -6.5917    0.0000 C   0  0  0  0  0  0  0  0  0  0  0  0
    4.3167   -7.4167    0.0000 C   0  0  0  0  0  0  0  0  0  0  0  0
    8.8042   -8.0417    0.0000 N   0  0  0  0  0  0  0  0  0  0  0  0
    7.1500   -8.0042    0.0000 C   0  0  0  0  0  0  0  0  0  0  0  0
    5.7417   -4.1292    0.0000 C   0  0  0  0  0  0  0  0  0  0  0  0
    3.6042   -6.1792    0.0000 C   0  0  0  0  0  0  0  0  0  0  0  0
    3.6042   -7.8292    0.0000 C   0  0  0  0  0  0  0  0  0  0  0  0
    8.5917   -6.5917    0.0000 C   0  0  0  0  0  0  0  0  0  0  0  0
    7.1667   -5.7667    0.0000 O   0  0  0  0  0  0  0  0  0  0  0  0
    6.4542   -7.8292    0.0000 O   0  0  0  0  0  0  0  0  0  0  0  0
    8.4042   -7.3167    0.0000 C   0  0  0  0  0  0  0  0  0  0  0  0
    2.8917   -6.5917    0.0000 C   0  0  0  0  0  0  0  0  0  0  0  0
    9.3042   -6.1792    0.0000 N   0  0  3  0  0  0  0  0  0  0  0  0
    5.0375   -5.3667    0.0000 O   0  0  0  0  0  0  0  0  0  0  0  0
    7.1667   -4.9500    0.0000 C   0  0  0  0  0  0  0  0  0  0  0  0
    7.5417   -8.7292    0.0000 C   0  0  0  0  0  0  0  0  0  0  0  0
    2.8917   -7.4167    0.0000 C   0  0  0  0  0  0  0  0  0  0  0  0
    2.1750   -6.1792    0.0000 Br  0  0  0  0  0  0  0  0  0  0  0  0
    5.0250   -3.7250    0.0000 O   0  0  0  0  0  0  0  0  0  0  0  0
    8.3792   -8.7500    0.0000 C   0  0  0  0  0  0  0  0  0  0  0  0
    7.1667   -4.1292    0.0000 C   0  0  0  0  0  0  0  0  0  0  0  0
    6.4542   -3.7167    0.0000 C   0  0  0  0  0  0  0  0  0  0  0  0
    9.3042   -5.3542    0.0000 C   0  0  0  0  0  0  0  0  0  0  0  0
   10.0167   -6.5917    0.0000 C   0  0  0  0  0  0  0  0  0  0  0  0
    6.4542   -8.6500    0.0000 C   0  0  0  0  0  0  0  0  0  0  0  0
    7.1167   -9.4417    0.0000 C   0  0  0  0  0  0  0  0  0  0  0  0
    4.3167   -4.9625    0.0000 C   0  0  0  0  0  0  0  0  0  0  0  0
    5.0167   -2.9000    0.0000 C   0  0  0  0  0  0  0  0  0  0  0  0
  2  1  1  0  0  0  0
  3  2  1  0  0  0  0
  4  2  1  0  0  0  0
  5  1  1  0  0  0  0
  6  5  2  0  0  0  0
  7  3  1  0  0  0  0
  8  1  2  0  0  0  0
  9  4  1  0  0  0  0
 10  3  1  0  0  0  0
 11  8  1  0  0  0  0
 12 11  1  0  0  0  0
 13 21  1  0  0  0  0
 14  7  1  0  0  0  0
 15  9  2  0  0  0  0
 16 11  2  0  0  0  0
 17 12  2  0  0  0  0
 18 10  1  0  0  0  0
 19  3  1  0  0  0  0
 20  5  1  0  0  0  0
 21  7  2  0  0  0  0
 22 16  1  0  0  0  0
 23 18  1  0  0  0  0
 24  9  1  0  0  0  0
 25  4  2  0  0  0  0
 26 14  2  0  0  0  0
 27 22  2  0  0  0  0
 28 22  1  0  0  0  0
 29 15  1  0  0  0  0
 30 13  2  0  0  0  0
 31 25  1  0  0  0  0
 32 31  2  0  0  0  0
 33 23  1  0  0  0  0
 34 23  1  0  0  0  0
 35 20  1  0  0  0  0
 36 26  1  0  0  0  0
 37 24  1  0  0  0  0
 38 29  1  0  0  0  0
  6 12  1  0  0  0  0
 27 17  1  0  0  0  0
 32 15  1  0  0  0  0
 30 26  1  0  0  0  0
M  END
