# Supplementary material for: Structure-activity relationships for unit C pyridyl analogues of the tuberculosis drug bedaquiline
Source: Bioorg Med Chem. 2019 Apr 1;27(7):1283–91. doi: 10.1016/j.bmc.2019.02.025 (PMC6467542; doi:10.1016/j.bmc.2019.02.025)
Supplement: MOL files — ZIP file containing the MOL file of the most important compounds in this article [file mol.zip › compound41-exampleofclassN.mol]

  -ISIS-  10181707552D

 38 42  0  0  0  0  0  0  0  0999 V2000
    7.1667   -6.4542    0.0000 C   0  0  3  0  0  0  0  0  0  0  0  0
    6.4542   -6.0417    0.0000 C   0  0  3  0  0  0  0  0  0  0  0  0
    5.7417   -6.4542    0.0000 C   0  0  0  0  0  0  0  0  0  0  0  0
    7.5792   -7.1667    0.0000 C   0  0  0  0  0  0  0  0  0  0  0  0
    6.4542   -5.2167    0.0000 C   0  0  0  0  0  0  0  0  0  0  0  0
    5.7417   -7.2792    0.0000 C   0  0  0  0  0  0  0  0  0  0  0  0
    5.0292   -7.6917    0.0000 N   0  0  0  0  0  0  0  0  0  0  0  0
    5.7417   -4.8042    0.0000 C   0  0  0  0  0  0  0  0  0  0  0  0
    5.0292   -6.0417    0.0000 C   0  0  0  0  0  0  0  0  0  0  0  0
    7.8792   -6.0417    0.0000 C   0  0  0  0  0  0  0  0  0  0  0  0
    8.3792   -7.3792    0.0000 C   0  0  0  0  0  0  0  0  0  0  0  0
    4.3167   -6.4542    0.0000 C   0  0  0  0  0  0  0  0  0  0  0  0
    4.3167   -7.2792    0.0000 C   0  0  0  0  0  0  0  0  0  0  0  0
    4.9542   -5.0667    0.0000 O   0  0  0  0  0  0  0  0  0  0  0  0
    5.7417   -3.9792    0.0000 C   0  0  0  0  0  0  0  0  0  0  0  0
    8.5917   -8.1792    0.0000 N   0  0  0  0  0  0  0  0  0  0  0  0
    4.9542   -3.7292    0.0000 O   0  0  0  0  0  0  0  0  0  0  0  0
    4.4750   -4.3917    0.0000 C   0  0  0  0  0  0  0  0  0  0  0  0
    3.6042   -6.0417    0.0000 C   0  0  0  0  0  0  0  0  0  0  0  0
    7.1667   -5.6292    0.0000 O   0  0  0  0  0  0  0  0  0  0  0  0
    3.6042   -7.6917    0.0000 C   0  0  0  0  0  0  0  0  0  0  0  0
    8.5917   -6.4542    0.0000 C   0  0  0  0  0  0  0  0  0  0  0  0
    6.4542   -7.6917    0.0000 O   0  0  0  0  0  0  0  0  0  0  0  0
    2.8875   -6.4542    0.0000 C   0  0  0  0  0  0  0  0  0  0  0  0
    9.3042   -6.0417    0.0000 N   0  0  3  0  0  0  0  0  0  0  0  0
    7.1750   -4.8042    0.0000 C   0  0  0  0  0  0  0  0  0  0  0  0
    8.9625   -6.8042    0.0000 O   0  0  0  0  0  0  0  0  0  0  0  0
    7.0000   -7.7542    0.0000 C   0  0  0  0  0  0  0  0  0  0  0  0
    2.8875   -7.2792    0.0000 C   0  0  0  0  0  0  0  0  0  0  0  0
    2.1750   -6.0417    0.0000 Br  0  0  0  0  0  0  0  0  0  0  0  0
    7.1750   -3.9792    0.0000 C   0  0  0  0  0  0  0  0  0  0  0  0
    6.4542   -3.5750    0.0000 C   0  0  0  0  0  0  0  0  0  0  0  0
    8.0125   -8.7625    0.0000 C   0  0  0  0  0  0  0  0  0  0  0  0
    9.3042   -5.2167    0.0000 C   0  0  0  0  0  0  0  0  0  0  0  0
   10.0167   -6.4542    0.0000 C   0  0  0  0  0  0  0  0  0  0  0  0
    6.4542   -8.5125    0.0000 C   0  0  0  0  0  0  0  0  0  0  0  0
    9.7542   -7.0167    0.0000 C   0  0  0  0  0  0  0  0  0  0  0  0
    7.2125   -8.5500    0.0000 C   0  0  0  0  0  0  0  0  0  0  0  0
  2  1  1  0  0  0  0
  3  2  1  0  0  0  0
  4  1  1  0  0  0  0
  5  2  1  0  0  0  0
  6  3  1  0  0  0  0
  7  6  2  0  0  0  0
  8  5  1  0  0  0  0
  9  3  2  0  0  0  0
 10  1  1  0  0  0  0
 11  4  1  0  0  0  0
 12  9  1  0  0  0  0
 13 12  1  0  0  0  0
 14  8  1  0  0  0  0
 15  8  2  0  0  0  0
 16 11  2  0  0  0  0
 17 15  1  0  0  0  0
 18 14  1  0  0  0  0
 19 12  2  0  0  0  0
 20  1  1  0  0  0  0
 21 13  2  0  0  0  0
 22 10  1  0  0  0  0
 23  6  1  0  0  0  0
 24 19  1  0  0  0  0
 25 22  1  0  0  0  0
 26  5  2  0  0  0  0
 27 11  1  0  0  0  0
 28  4  2  0  0  0  0
 29 24  2  0  0  0  0
 30 24  1  0  0  0  0
 31 26  1  0  0  0  0
 32 31  2  0  0  0  0
 33 38  2  0  0  0  0
 34 25  1  0  0  0  0
 35 25  1  0  0  0  0
 36 23  1  0  0  0  0
 37 27  1  0  0  0  0
 38 28  1  0  0  0  0
 33 16  1  0  0  0  0
 32 15  1  0  0  0  0
 18 17  1  0  0  0  0
  7 13  1  0  0  0  0
 21 29  1  0  0  0  0
M  END
