# Supplementary material for: Structure-activity relationships for unit C pyridyl analogues of the tuberculosis drug bedaquiline
Source: Bioorg Med Chem. 2019 Apr 1;27(7):1283–91. doi: 10.1016/j.bmc.2019.02.025 (PMC6467542; doi:10.1016/j.bmc.2019.02.025)
Supplement: MOL files — ZIP file containing the MOL file of the most important compounds in this article [file mol.zip › compound46-exampleofclassP.mol]

  -ISIS-  10181707562D

 40 43  0  0  0  0  0  0  0  0999 V2000
    7.1542   -6.1792    0.0000 C   0  0  3  0  0  0  0  0  0  0  0  0
    7.5667   -6.8917    0.0000 C   0  0  0  0  0  0  0  0  0  0  0  0
    6.4417   -5.7667    0.0000 C   0  0  3  0  0  0  0  0  0  0  0  0
    5.7292   -6.1792    0.0000 C   0  0  0  0  0  0  0  0  0  0  0  0
    6.4417   -4.9417    0.0000 C   0  0  0  0  0  0  0  0  0  0  0  0
    5.7292   -7.0042    0.0000 C   0  0  0  0  0  0  0  0  0  0  0  0
    5.0167   -7.4167    0.0000 N   0  0  0  0  0  0  0  0  0  0  0  0
    5.0167   -5.7667    0.0000 C   0  0  0  0  0  0  0  0  0  0  0  0
    8.3917   -6.8917    0.0000 C   0  0  0  0  0  0  0  0  0  0  0  0
    5.7292   -4.5292    0.0000 C   0  0  0  0  0  0  0  0  0  0  0  0
    7.8667   -5.7667    0.0000 C   0  0  0  0  0  0  0  0  0  0  0  0
    8.8042   -7.6042    0.0000 N   0  0  0  0  0  0  0  0  0  0  0  0
    4.3000   -6.1792    0.0000 C   0  0  0  0  0  0  0  0  0  0  0  0
    4.3000   -7.0042    0.0000 C   0  0  0  0  0  0  0  0  0  0  0  0
    7.1542   -7.6042    0.0000 C   0  0  0  0  0  0  0  0  0  0  0  0
    5.7292   -3.7042    0.0000 C   0  0  0  0  0  0  0  0  0  0  0  0
    3.5875   -5.7667    0.0000 C   0  0  0  0  0  0  0  0  0  0  0  0
    7.1542   -5.3542    0.0000 O   0  0  0  0  0  0  0  0  0  0  0  0
    3.5875   -7.4167    0.0000 C   0  0  0  0  0  0  0  0  0  0  0  0
    7.8667   -4.9417    0.0000 C   0  0  0  0  0  0  0  0  0  0  0  0
    8.3917   -8.3292    0.0000 C   0  0  0  0  0  0  0  0  0  0  0  0
    5.0125   -4.9417    0.0000 F   0  0  0  0  0  0  0  0  0  0  0  0
    6.4417   -7.4167    0.0000 O   0  0  0  0  0  0  0  0  0  0  0  0
    2.8667   -6.1792    0.0000 C   0  0  0  0  0  0  0  0  0  0  0  0
    7.5667   -8.3167    0.0000 C   0  0  0  0  0  0  0  0  0  0  0  0
    8.5792   -4.5292    0.0000 N   0  0  3  0  0  0  0  0  0  0  0  0
    7.1542   -4.5292    0.0000 C   0  0  0  0  0  0  0  0  0  0  0  0
    8.8000   -6.1792    0.0000 O   0  0  0  0  0  0  0  0  0  0  0  0
    2.8667   -7.0042    0.0000 C   0  0  0  0  0  0  0  0  0  0  0  0
    2.1542   -5.7667    0.0000 Br  0  0  0  0  0  0  0  0  0  0  0  0
    5.0125   -3.2917    0.0000 O   0  0  0  0  0  0  0  0  0  0  0  0
    7.1500   -9.0292    0.0000 O   0  0  0  0  0  0  0  0  0  0  0  0
    7.1542   -3.7042    0.0000 C   0  0  0  0  0  0  0  0  0  0  0  0
    6.4417   -3.2917    0.0000 C   0  0  0  0  0  0  0  0  0  0  0  0
    8.5792   -3.7042    0.0000 C   0  0  0  0  0  0  0  0  0  0  0  0
    9.2917   -4.9417    0.0000 C   0  0  0  0  0  0  0  0  0  0  0  0
    6.4417   -8.2417    0.0000 C   0  0  0  0  0  0  0  0  0  0  0  0
    9.6250   -6.1792    0.0000 C   0  0  0  0  0  0  0  0  0  0  0  0
    5.0125   -2.4667    0.0000 C   0  0  0  0  0  0  0  0  0  0  0  0
    7.5542   -9.7417    0.0000 C   0  0  0  0  0  0  0  0  0  0  0  0
  2  1  1  0  0  0  0
  3  1  1  0  0  0  0
  4  3  1  0  0  0  0
  5  3  1  0  0  0  0
  6  4  1  0  0  0  0
  7  6  2  0  0  0  0
  8  4  2  0  0  0  0
  9  2  1  0  0  0  0
 10  5  1  0  0  0  0
 11  1  1  0  0  0  0
 12  9  2  0  0  0  0
 13  8  1  0  0  0  0
 14 13  1  0  0  0  0
 15  2  2  0  0  0  0
 16 10  2  0  0  0  0
 17 13  2  0  0  0  0
 18  1  1  0  0  0  0
 19 14  2  0  0  0  0
 20 11  1  0  0  0  0
 21 25  2  0  0  0  0
 22 10  1  0  0  0  0
 23  6  1  0  0  0  0
 24 17  1  0  0  0  0
 25 15  1  0  0  0  0
 26 20  1  0  0  0  0
 27  5  2  0  0  0  0
 28  9  1  0  0  0  0
 29 24  2  0  0  0  0
 30 24  1  0  0  0  0
 31 16  1  0  0  0  0
 32 25  1  0  0  0  0
 33 27  1  0  0  0  0
 34 33  2  0  0  0  0
 35 26  1  0  0  0  0
 36 26  1  0  0  0  0
 37 23  1  0  0  0  0
 38 28  1  0  0  0  0
 39 31  1  0  0  0  0
 40 32  1  0  0  0  0
 21 12  1  0  0  0  0
 16 34  1  0  0  0  0
  7 14  1  0  0  0  0
 19 29  1  0  0  0  0
M  END
