# Supplementary material for: Structure-activity relationships for unit C pyridyl analogues of the tuberculosis drug bedaquiline
Source: Bioorg Med Chem. 2019 Apr 1;27(7):1283–91. doi: 10.1016/j.bmc.2019.02.025 (PMC6467542; doi:10.1016/j.bmc.2019.02.025)
Supplement: MOL files — ZIP file containing the MOL file of the most important compounds in this article [file mol.zip › compound47-exampleofclassQ.mol]

  -ISIS-  10181707572D

 40 43  0  0  0  0  0  0  0  0999 V2000
    5.7500   -6.2292    0.0000 C   0  0  0  0  0  0  0  0  0  0  0  0
    6.4625   -5.8292    0.0000 C   0  0  3  0  0  0  0  0  0  0  0  0
    7.1750   -6.2292    0.0000 C   0  0  3  0  0  0  0  0  0  0  0  0
    6.4625   -5.0042    0.0000 C   0  0  0  0  0  0  0  0  0  0  0  0
    5.7500   -7.0542    0.0000 C   0  0  0  0  0  0  0  0  0  0  0  0
    5.0375   -7.4667    0.0000 N   0  0  0  0  0  0  0  0  0  0  0  0
    7.5792   -6.9417    0.0000 C   0  0  0  0  0  0  0  0  0  0  0  0
    5.0375   -5.8167    0.0000 C   0  0  0  0  0  0  0  0  0  0  0  0
    5.7500   -4.6042    0.0000 C   0  0  0  0  0  0  0  0  0  0  0  0
    7.5750   -8.3542    0.0000 N   0  0  0  0  0  0  0  0  0  0  0  0
    7.8875   -5.8292    0.0000 C   0  0  0  0  0  0  0  0  0  0  0  0
    4.3167   -6.2292    0.0000 C   0  0  0  0  0  0  0  0  0  0  0  0
    8.3875   -8.3667    0.0000 C   0  0  0  0  0  0  0  0  0  0  0  0
    4.3167   -7.0542    0.0000 C   0  0  0  0  0  0  0  0  0  0  0  0
    8.3917   -6.9417    0.0000 C   0  0  0  0  0  0  0  0  0  0  0  0
    8.7917   -7.6542    0.0000 C   0  0  0  0  0  0  0  0  0  0  0  0
    7.1625   -7.6542    0.0000 C   0  0  0  0  0  0  0  0  0  0  0  0
    5.7500   -3.7792    0.0000 C   0  0  0  0  0  0  0  0  0  0  0  0
    3.6042   -5.8167    0.0000 C   0  0  0  0  0  0  0  0  0  0  0  0
    3.6042   -7.4667    0.0000 C   0  0  0  0  0  0  0  0  0  0  0  0
    7.8792   -5.0042    0.0000 C   0  0  0  0  0  0  0  0  0  0  0  0
    7.1750   -5.4042    0.0000 O   0  0  0  0  0  0  0  0  0  0  0  0
    5.0375   -5.0167    0.0000 F   0  0  0  0  0  0  0  0  0  0  0  0
    6.4625   -7.4667    0.0000 O   0  0  0  0  0  0  0  0  0  0  0  0
    2.8875   -6.2292    0.0000 C   0  0  0  0  0  0  0  0  0  0  0  0
    8.5875   -4.5792    0.0000 N   0  0  3  0  0  0  0  0  0  0  0  0
    7.1750   -4.5917    0.0000 C   0  0  0  0  0  0  0  0  0  0  0  0
    8.8000   -9.0792    0.0000 O   0  0  0  0  0  0  0  0  0  0  0  0
    2.8875   -7.0542    0.0000 C   0  0  0  0  0  0  0  0  0  0  0  0
    9.6167   -7.6542    0.0000 O   0  0  0  0  0  0  0  0  0  0  0  0
    2.1750   -5.8292    0.0000 Br  0  0  0  0  0  0  0  0  0  0  0  0
    5.0292   -3.3667    0.0000 O   0  0  0  0  0  0  0  0  0  0  0  0
    7.1750   -3.7792    0.0000 C   0  0  0  0  0  0  0  0  0  0  0  0
    6.4625   -3.3667    0.0000 C   0  0  0  0  0  0  0  0  0  0  0  0
    9.3042   -4.9917    0.0000 C   0  0  0  0  0  0  0  0  0  0  0  0
    8.5875   -3.7542    0.0000 C   0  0  0  0  0  0  0  0  0  0  0  0
    6.4625   -8.2917    0.0000 C   0  0  0  0  0  0  0  0  0  0  0  0
    8.3875   -9.7917    0.0000 C   0  0  0  0  0  0  0  0  0  0  0  0
   10.0167   -8.3667    0.0000 C   0  0  0  0  0  0  0  0  0  0  0  0
    5.0250   -2.5417    0.0000 C   0  0  0  0  0  0  0  0  0  0  0  0
  2  1  1  0  0  0  0
  3  2  1  0  0  0  0
  4  2  1  0  0  0  0
  5  1  1  0  0  0  0
  6  5  2  0  0  0  0
  7  3  1  0  0  0  0
  8  1  2  0  0  0  0
  9  4  1  0  0  0  0
 10 17  1  0  0  0  0
 11  3  1  0  0  0  0
 12  8  1  0  0  0  0
 13 10  2  0  0  0  0
 14 12  1  0  0  0  0
 15  7  1  0  0  0  0
 16 15  2  0  0  0  0
 17  7  2  0  0  0  0
 18  9  2  0  0  0  0
 19 12  2  0  0  0  0
 20 14  2  0  0  0  0
 21 11  1  0  0  0  0
 22  3  1  0  0  0  0
 23  9  1  0  0  0  0
 24  5  1  0  0  0  0
 25 19  1  0  0  0  0
 26 21  1  0  0  0  0
 27  4  2  0  0  0  0
 28 13  1  0  0  0  0
 29 25  2  0  0  0  0
 30 16  1  0  0  0  0
 31 25  1  0  0  0  0
 32 18  1  0  0  0  0
 33 27  1  0  0  0  0
 34 33  2  0  0  0  0
 35 26  1  0  0  0  0
 36 26  1  0  0  0  0
 37 24  1  0  0  0  0
 38 28  1  0  0  0  0
 39 30  1  0  0  0  0
 40 32  1  0  0  0  0
  6 14  1  0  0  0  0
 20 29  1  0  0  0  0
 34 18  1  0  0  0  0
 13 16  1  0  0  0  0
M  END
