# Supplementary material for: Structure-activity relationships for unit C pyridyl analogues of the tuberculosis drug bedaquiline
Source: Bioorg Med Chem. 2019 Apr 1;27(7):1283–91. doi: 10.1016/j.bmc.2019.02.025 (PMC6467542; doi:10.1016/j.bmc.2019.02.025)
Supplement: MOL files — ZIP file containing the MOL file of the most important compounds in this article [file mol.zip › compound51-exampleofclasssT.mol]

  -ISIS-  10181708002D

 37 40  0  0  0  0  0  0  0  0999 V2000
    5.9667   -5.8417    0.0000 C   0  0  0  0  0  0  0  0  0  0  0  0
    6.6792   -5.4292    0.0000 C   0  0  3  0  0  0  0  0  0  0  0  0
    7.3917   -5.8417    0.0000 C   0  0  3  0  0  0  0  0  0  0  0  0
    6.6792   -4.6042    0.0000 C   0  0  0  0  0  0  0  0  0  0  0  0
    5.9667   -6.6667    0.0000 C   0  0  0  0  0  0  0  0  0  0  0  0
    5.2542   -7.0792    0.0000 N   0  0  0  0  0  0  0  0  0  0  0  0
    5.2542   -5.4292    0.0000 C   0  0  0  0  0  0  0  0  0  0  0  0
    5.9625   -4.1917    0.0000 C   0  0  0  0  0  0  0  0  0  0  0  0
    8.1042   -5.4292    0.0000 C   0  0  0  0  0  0  0  0  0  0  0  0
    7.8042   -6.5542    0.0000 C   0  0  0  0  0  0  0  0  0  0  0  0
    4.5375   -5.8417    0.0000 C   0  0  0  0  0  0  0  0  0  0  0  0
    4.5375   -6.6667    0.0000 C   0  0  0  0  0  0  0  0  0  0  0  0
    8.6292   -7.9792    0.0000 N   0  0  0  0  0  0  0  0  0  0  0  0
    8.6292   -6.5542    0.0000 C   0  0  0  0  0  0  0  0  0  0  0  0
    5.9625   -3.3667    0.0000 C   0  0  0  0  0  0  0  0  0  0  0  0
    3.8250   -5.4292    0.0000 C   0  0  0  0  0  0  0  0  0  0  0  0
    3.8250   -7.0792    0.0000 C   0  0  0  0  0  0  0  0  0  0  0  0
    8.8167   -5.8417    0.0000 C   0  0  0  0  0  0  0  0  0  0  0  0
    7.3917   -5.0167    0.0000 O   0  0  0  0  0  0  0  0  0  0  0  0
    9.0417   -7.2667    0.0000 C   0  0  0  0  0  0  0  0  0  0  0  0
    5.2500   -4.6042    0.0000 F   0  0  0  0  0  0  0  0  0  0  0  0
    6.6792   -7.0750    0.0000 O   0  0  0  0  0  0  0  0  0  0  0  0
    3.1042   -5.8417    0.0000 C   0  0  0  0  0  0  0  0  0  0  0  0
    9.5250   -5.4292    0.0000 N   0  0  3  0  0  0  0  0  0  0  0  0
    7.3875   -4.1917    0.0000 C   0  0  0  0  0  0  0  0  0  0  0  0
    7.8042   -7.9792    0.0000 C   0  0  0  0  0  0  0  0  0  0  0  0
    3.1042   -6.6667    0.0000 C   0  0  0  0  0  0  0  0  0  0  0  0
    2.3917   -5.4292    0.0000 Br  0  0  0  0  0  0  0  0  0  0  0  0
    5.2500   -2.9542    0.0000 O   0  0  0  0  0  0  0  0  0  0  0  0
    7.3917   -7.2667    0.0000 C   0  0  0  0  0  0  0  0  0  0  0  0
    7.3917   -3.3667    0.0000 C   0  0  0  0  0  0  0  0  0  0  0  0
    6.6792   -2.9542    0.0000 C   0  0  0  0  0  0  0  0  0  0  0  0
    9.5250   -4.6042    0.0000 C   0  0  0  0  0  0  0  0  0  0  0  0
   10.2375   -5.8417    0.0000 C   0  0  0  0  0  0  0  0  0  0  0  0
    9.8667   -7.2667    0.0000 C   0  0  0  0  0  0  0  0  0  0  0  0
    6.6792   -7.9000    0.0000 C   0  0  0  0  0  0  0  0  0  0  0  0
    5.2417   -2.1292    0.0000 C   0  0  0  0  0  0  0  0  0  0  0  0
  2  1  1  0  0  0  0
  3  2  1  0  0  0  0
  4  2  1  0  0  0  0
  5  1  1  0  0  0  0
  6  5  2  0  0  0  0
  7  1  2  0  0  0  0
  8  4  1  0  0  0  0
  9  3  1  0  0  0  0
 10  3  1  0  0  0  0
 11  7  1  0  0  0  0
 12 11  1  0  0  0  0
 13 26  2  0  0  0  0
 14 10  1  0  0  0  0
 15  8  2  0  0  0  0
 16 11  2  0  0  0  0
 17 12  2  0  0  0  0
 18  9  1  0  0  0  0
 19  3  1  0  0  0  0
 20 14  2  0  0  0  0
 21  8  1  0  0  0  0
 22  5  1  0  0  0  0
 23 16  1  0  0  0  0
 24 18  1  0  0  0  0
 25  4  2  0  0  0  0
 26 30  1  0  0  0  0
 27 23  2  0  0  0  0
 28 23  1  0  0  0  0
 29 15  1  0  0  0  0
 30 10  2  0  0  0  0
 31 25  1  0  0  0  0
 32 31  2  0  0  0  0
 33 24  1  0  0  0  0
 34 24  1  0  0  0  0
 35 20  1  0  0  0  0
 36 22  1  0  0  0  0
 37 29  1  0  0  0  0
  6 12  1  0  0  0  0
 17 27  1  0  0  0  0
 32 15  1  0  0  0  0
 13 20  1  0  0  0  0
M  END
