# Supplementary material for: Structure-activity relationships for unit C pyridyl analogues of the tuberculosis drug bedaquiline
Source: Bioorg Med Chem. 2019 Apr 1;27(7):1283–91. doi: 10.1016/j.bmc.2019.02.025 (PMC6467542; doi:10.1016/j.bmc.2019.02.025)
Supplement: MOL files — ZIP file containing the MOL file of the most important compounds in this article [file mol.zip › compound58-exampleofclassV.mol]

  -ISIS-  10181708022D

 40 43  0  0  0  0  0  0  0  0999 V2000
    6.5042   -6.9500    0.0000 C   0  0  0  0  0  0  0  0  0  0  0  0
    7.2167   -6.5417    0.0000 C   0  0  3  0  0  0  0  0  0  0  0  0
    7.9292   -6.9500    0.0000 C   0  0  3  0  0  0  0  0  0  0  0  0
    7.2167   -5.7167    0.0000 C   0  0  0  0  0  0  0  0  0  0  0  0
    6.5042   -7.7750    0.0000 C   0  0  0  0  0  0  0  0  0  0  0  0
    5.7917   -8.1875    0.0000 N   0  0  0  0  0  0  0  0  0  0  0  0
    8.3417   -7.6542    0.0000 C   0  0  0  0  0  0  0  0  0  0  0  0
    5.7917   -6.5375    0.0000 C   0  0  0  0  0  0  0  0  0  0  0  0
    6.5042   -5.3125    0.0000 C   0  0  0  0  0  0  0  0  0  0  0  0
    8.6417   -6.5417    0.0000 C   0  0  0  0  0  0  0  0  0  0  0  0
    5.0792   -6.9500    0.0000 C   0  0  0  0  0  0  0  0  0  0  0  0
    5.0792   -7.7750    0.0000 C   0  0  0  0  0  0  0  0  0  0  0  0
    9.2167   -9.0542    0.0000 N   0  0  0  0  0  0  0  0  0  0  0  0
    9.1667   -7.6292    0.0000 C   0  0  0  0  0  0  0  0  0  0  0  0
    7.9542   -8.3875    0.0000 C   0  0  0  0  0  0  0  0  0  0  0  0
    9.6042   -8.3250    0.0000 C   0  0  0  0  0  0  0  0  0  0  0  0
    8.3917   -9.0917    0.0000 C   0  0  0  0  0  0  0  0  0  0  0  0
    6.5042   -4.4917    0.0000 C   0  0  0  0  0  0  0  0  0  0  0  0
    4.3667   -6.5375    0.0000 C   0  0  0  0  0  0  0  0  0  0  0  0
    4.3667   -8.1875    0.0000 C   0  0  0  0  0  0  0  0  0  0  0  0
    8.6417   -5.7167    0.0000 C   0  0  0  0  0  0  0  0  0  0  0  0
    7.9292   -6.1292    0.0000 O   0  0  0  0  0  0  0  0  0  0  0  0
    5.7917   -5.7292    0.0000 F   0  0  0  0  0  0  0  0  0  0  0  0
    7.2167   -8.1875    0.0000 O   0  0  0  0  0  0  0  0  0  0  0  0
    3.6500   -6.9500    0.0000 C   0  0  0  0  0  0  0  0  0  0  0  0
    9.3542   -5.3042    0.0000 N   0  0  3  0  0  0  0  0  0  0  0  0
    7.9292   -5.3125    0.0000 C   0  0  0  0  0  0  0  0  0  0  0  0
    3.6500   -7.7750    0.0000 C   0  0  0  0  0  0  0  0  0  0  0  0
    2.9375   -6.5417    0.0000 Br  0  0  0  0  0  0  0  0  0  0  0  0
    5.7917   -4.0792    0.0000 O   0  0  0  0  0  0  0  0  0  0  0  0
    7.9292   -4.4917    0.0000 C   0  0  0  0  0  0  0  0  0  0  0  0
    7.2167   -4.0792    0.0000 C   0  0  0  0  0  0  0  0  0  0  0  0
    8.0042   -9.8167    0.0000 C   0  0  0  0  0  0  0  0  0  0  0  0
   10.4292   -8.2917    0.0000 C   0  0  0  0  0  0  0  0  0  0  0  0
    9.3625   -4.4792    0.0000 C   0  0  0  0  0  0  0  0  0  0  0  0
   10.0750   -5.7167    0.0000 C   0  0  0  0  0  0  0  0  0  0  0  0
    7.2167   -9.0042    0.0000 C   0  0  0  0  0  0  0  0  0  0  0  0
    5.7875   -3.2542    0.0000 C   0  0  0  0  0  0  0  0  0  0  0  0
   10.8667   -8.9875    0.0000 C   0  0  0  0  0  0  0  0  0  0  0  0
    8.4417  -10.5167    0.0000 C   0  0  0  0  0  0  0  0  0  0  0  0
  2  1  1  0  0  0  0
  3  2  1  0  0  0  0
  4  2  1  0  0  0  0
  5  1  1  0  0  0  0
  6  5  2  0  0  0  0
  7  3  1  0  0  0  0
  8  1  2  0  0  0  0
  9  4  1  0  0  0  0
 10  3  1  0  0  0  0
 11  8  1  0  0  0  0
 12 11  1  0  0  0  0
 13 17  1  0  0  0  0
 14  7  2  0  0  0  0
 15  7  1  0  0  0  0
 16 14  1  0  0  0  0
 17 15  2  0  0  0  0
 18  9  2  0  0  0  0
 19 11  2  0  0  0  0
 20 12  2  0  0  0  0
 21 10  1  0  0  0  0
 22  3  1  0  0  0  0
 23  9  1  0  0  0  0
 24  5  1  0  0  0  0
 25 19  1  0  0  0  0
 26 21  1  0  0  0  0
 27  4  2  0  0  0  0
 28 25  2  0  0  0  0
 29 25  1  0  0  0  0
 30 18  1  0  0  0  0
 31 27  1  0  0  0  0
 32 31  2  0  0  0  0
 33 17  1  0  0  0  0
 34 16  1  0  0  0  0
 35 26  1  0  0  0  0
 36 26  1  0  0  0  0
 37 24  1  0  0  0  0
 38 30  1  0  0  0  0
 39 34  1  0  0  0  0
 40 33  1  0  0  0  0
  6 12  1  0  0  0  0
 20 28  1  0  0  0  0
 32 18  1  0  0  0  0
 13 16  2  0  0  0  0
M  END
