# Supplementary material for: Structure-activity relationships for unit C pyridyl analogues of the tuberculosis drug bedaquiline
Source: Bioorg Med Chem. 2019 Apr 1;27(7):1283–91. doi: 10.1016/j.bmc.2019.02.025 (PMC6467542; doi:10.1016/j.bmc.2019.02.025)
Supplement: MOL files — ZIP file containing the MOL file of the most important compounds in this article [file mol.zip › compound17-exampleofclassG.mol]

  -ISIS-  10181707492D

 38 41  0  0  0  0  0  0  0  0999 V2000
    5.7417   -5.8417    0.0000 C   0  0  0  0  0  0  0  0  0  0  0  0
    6.4542   -5.4292    0.0000 C   0  0  3  0  0  0  0  0  0  0  0  0
    7.1667   -5.8417    0.0000 C   0  0  3  0  0  0  0  0  0  0  0  0
    6.4542   -4.6042    0.0000 C   0  0  0  0  0  0  0  0  0  0  0  0
    5.7417   -6.6667    0.0000 C   0  0  0  0  0  0  0  0  0  0  0  0
    5.0292   -7.0792    0.0000 N   0  0  0  0  0  0  0  0  0  0  0  0
    7.5792   -6.5542    0.0000 C   0  0  0  0  0  0  0  0  0  0  0  0
    5.0292   -5.4292    0.0000 C   0  0  0  0  0  0  0  0  0  0  0  0
    5.7417   -4.1917    0.0000 C   0  0  0  0  0  0  0  0  0  0  0  0
    7.8792   -5.4292    0.0000 C   0  0  0  0  0  0  0  0  0  0  0  0
    4.3167   -5.8417    0.0000 C   0  0  0  0  0  0  0  0  0  0  0  0
    4.3167   -6.6667    0.0000 C   0  0  0  0  0  0  0  0  0  0  0  0
    7.1667   -7.2667    0.0000 C   0  0  0  0  0  0  0  0  0  0  0  0
    8.4042   -6.5542    0.0000 N   0  0  0  0  0  0  0  0  0  0  0  0
    5.7417   -3.3667    0.0000 C   0  0  0  0  0  0  0  0  0  0  0  0
    3.6042   -5.4292    0.0000 C   0  0  0  0  0  0  0  0  0  0  0  0
    3.6042   -7.0792    0.0000 C   0  0  0  0  0  0  0  0  0  0  0  0
    8.5917   -5.8417    0.0000 C   0  0  0  0  0  0  0  0  0  0  0  0
    7.1667   -5.0167    0.0000 O   0  0  0  0  0  0  0  0  0  0  0  0
    5.0292   -4.6042    0.0000 F   0  0  0  0  0  0  0  0  0  0  0  0
    7.5792   -7.9792    0.0000 C   0  0  0  0  0  0  0  0  0  0  0  0
    6.4542   -7.0792    0.0000 O   0  0  0  0  0  0  0  0  0  0  0  0
    2.8875   -5.8417    0.0000 C   0  0  0  0  0  0  0  0  0  0  0  0
    9.3042   -5.4292    0.0000 N   0  0  3  0  0  0  0  0  0  0  0  0
    8.8167   -7.2667    0.0000 C   0  0  0  0  0  0  0  0  0  0  0  0
    7.1750   -4.1917    0.0000 C   0  0  0  0  0  0  0  0  0  0  0  0
    2.8875   -6.6667    0.0000 C   0  0  0  0  0  0  0  0  0  0  0  0
    8.4042   -7.9792    0.0000 C   0  0  0  0  0  0  0  0  0  0  0  0
    2.1750   -5.4292    0.0000 Br  0  0  0  0  0  0  0  0  0  0  0  0
    5.0292   -2.9542    0.0000 O   0  0  0  0  0  0  0  0  0  0  0  0
    7.1667   -8.7000    0.0000 O   0  0  0  0  0  0  0  0  0  0  0  0
    7.1750   -3.3667    0.0000 C   0  0  0  0  0  0  0  0  0  0  0  0
    6.4542   -2.9542    0.0000 C   0  0  0  0  0  0  0  0  0  0  0  0
   10.0167   -5.8417    0.0000 C   0  0  0  0  0  0  0  0  0  0  0  0
    9.3042   -4.6042    0.0000 C   0  0  0  0  0  0  0  0  0  0  0  0
    6.4542   -7.9000    0.0000 C   0  0  0  0  0  0  0  0  0  0  0  0
    4.3167   -3.3667    0.0000 C   0  0  0  0  0  0  0  0  0  0  0  0
    7.5792   -9.4125    0.0000 C   0  0  0  0  0  0  0  0  0  0  0  0
  2  1  1  0  0  0  0
  3  2  1  0  0  0  0
  4  2  1  0  0  0  0
  5  1  1  0  0  0  0
  6  5  2  0  0  0  0
  7  3  1  0  0  0  0
  8  1  2  0  0  0  0
  9  4  1  0  0  0  0
 10  3  1  0  0  0  0
 11  8  1  0  0  0  0
 12 11  1  0  0  0  0
 13  7  2  0  0  0  0
 14  7  1  0  0  0  0
 15  9  2  0  0  0  0
 16 11  2  0  0  0  0
 17 12  2  0  0  0  0
 18 10  1  0  0  0  0
 19  3  1  0  0  0  0
 20  9  1  0  0  0  0
 21 13  1  0  0  0  0
 22  5  1  0  0  0  0
 23 16  1  0  0  0  0
 24 18  1  0  0  0  0
 25 14  2  0  0  0  0
 26  4  2  0  0  0  0
 27 23  2  0  0  0  0
 28 25  1  0  0  0  0
 29 23  1  0  0  0  0
 30 15  1  0  0  0  0
 31 21  1  0  0  0  0
 32 26  1  0  0  0  0
 33 32  2  0  0  0  0
 34 24  1  0  0  0  0
 35 24  1  0  0  0  0
 36 22  1  0  0  0  0
 37 30  1  0  0  0  0
 38 31  1  0  0  0  0
  6 12  1  0  0  0  0
 17 27  1  0  0  0  0
 33 15  1  0  0  0  0
 28 21  2  0  0  0  0
M  END
