# Supplementary material for: Structure-activity relationships for unit C pyridyl analogues of the tuberculosis drug bedaquiline
Source: Bioorg Med Chem. 2019 Apr 1;27(7):1283–91. doi: 10.1016/j.bmc.2019.02.025 (PMC6467542; doi:10.1016/j.bmc.2019.02.025)
Supplement: MOL files — ZIP file containing the MOL file of the most important compounds in this article [file mol.zip › compound6-exampleofclassB.mol]

  -ISIS-  10181707432D

 37 40  0  0  0  0  0  0  0  0999 V2000
    5.7292   -6.2375    0.0000 C   0  0  0  0  0  0  0  0  0  0  0  0
    6.4417   -5.8250    0.0000 C   0  0  3  0  0  0  0  0  0  0  0  0
    7.1542   -6.2375    0.0000 C   0  0  3  0  0  0  0  0  0  0  0  0
    6.4417   -5.0042    0.0000 C   0  0  0  0  0  0  0  0  0  0  0  0
    5.7292   -7.0625    0.0000 C   0  0  0  0  0  0  0  0  0  0  0  0
    5.0167   -7.4750    0.0000 N   0  0  0  0  0  0  0  0  0  0  0  0
    5.0167   -5.8250    0.0000 C   0  0  0  0  0  0  0  0  0  0  0  0
    5.7292   -4.5917    0.0000 C   0  0  0  0  0  0  0  0  0  0  0  0
    7.5667   -6.9500    0.0000 C   0  0  0  0  0  0  0  0  0  0  0  0
    7.8667   -5.8250    0.0000 C   0  0  0  0  0  0  0  0  0  0  0  0
    4.3000   -6.2375    0.0000 C   0  0  0  0  0  0  0  0  0  0  0  0
    4.3000   -7.0625    0.0000 C   0  0  0  0  0  0  0  0  0  0  0  0
    7.1542   -7.6667    0.0000 N   0  0  0  0  0  0  0  0  0  0  0  0
    8.3917   -6.9500    0.0000 C   0  0  0  0  0  0  0  0  0  0  0  0
    5.7292   -3.7667    0.0000 C   0  0  0  0  0  0  0  0  0  0  0  0
    3.5875   -5.8250    0.0000 C   0  0  0  0  0  0  0  0  0  0  0  0
    3.5875   -7.4750    0.0000 C   0  0  0  0  0  0  0  0  0  0  0  0
    8.5792   -6.2375    0.0000 C   0  0  0  0  0  0  0  0  0  0  0  0
    7.1542   -5.4167    0.0000 O   0  0  0  0  0  0  0  0  0  0  0  0
    5.0125   -5.0042    0.0000 F   0  0  0  0  0  0  0  0  0  0  0  0
    6.4417   -7.4667    0.0000 O   0  0  0  0  0  0  0  0  0  0  0  0
    2.8667   -6.2375    0.0000 C   0  0  0  0  0  0  0  0  0  0  0  0
    9.2917   -5.8250    0.0000 N   0  0  3  0  0  0  0  0  0  0  0  0
    7.1542   -4.5917    0.0000 C   0  0  0  0  0  0  0  0  0  0  0  0
    8.8042   -7.6667    0.0000 C   0  0  0  0  0  0  0  0  0  0  0  0
    7.5667   -8.3792    0.0000 C   0  0  0  0  0  0  0  0  0  0  0  0
    2.8667   -7.0625    0.0000 C   0  0  0  0  0  0  0  0  0  0  0  0
    2.1542   -5.8250    0.0000 Br  0  0  0  0  0  0  0  0  0  0  0  0
    5.0125   -3.3542    0.0000 O   0  0  0  0  0  0  0  0  0  0  0  0
    7.1542   -3.7667    0.0000 C   0  0  0  0  0  0  0  0  0  0  0  0
    6.4417   -3.3542    0.0000 C   0  0  0  0  0  0  0  0  0  0  0  0
    8.3917   -8.3792    0.0000 C   0  0  0  0  0  0  0  0  0  0  0  0
    9.2917   -5.0042    0.0000 C   0  0  0  0  0  0  0  0  0  0  0  0
   10.0042   -6.2375    0.0000 C   0  0  0  0  0  0  0  0  0  0  0  0
    6.4417   -8.2917    0.0000 C   0  0  0  0  0  0  0  0  0  0  0  0
    9.6292   -7.6667    0.0000 C   0  0  0  0  0  0  0  0  0  0  0  0
    5.0125   -2.5292    0.0000 C   0  0  0  0  0  0  0  0  0  0  0  0
  2  1  1  0  0  0  0
  3  2  1  0  0  0  0
  4  2  1  0  0  0  0
  5  1  1  0  0  0  0
  6  5  2  0  0  0  0
  7  1  2  0  0  0  0
  8  4  1  0  0  0  0
  9  3  1  0  0  0  0
 10  3  1  0  0  0  0
 11  7  1  0  0  0  0
 12 11  1  0  0  0  0
 13  9  2  0  0  0  0
 14  9  1  0  0  0  0
 15  8  2  0  0  0  0
 16 11  2  0  0  0  0
 17 12  2  0  0  0  0
 18 10  1  0  0  0  0
 19  3  1  0  0  0  0
 20  8  1  0  0  0  0
 21  5  1  0  0  0  0
 22 16  1  0  0  0  0
 23 18  1  0  0  0  0
 24  4  2  0  0  0  0
 25 14  2  0  0  0  0
 26 13  1  0  0  0  0
 27 22  2  0  0  0  0
 28 22  1  0  0  0  0
 29 15  1  0  0  0  0
 30 24  1  0  0  0  0
 31 30  2  0  0  0  0
 32 25  1  0  0  0  0
 33 23  1  0  0  0  0
 34 23  1  0  0  0  0
 35 21  1  0  0  0  0
 36 25  1  0  0  0  0
 37 29  1  0  0  0  0
  6 12  1  0  0  0  0
 17 27  1  0  0  0  0
 31 15  1  0  0  0  0
 32 26  2  0  0  0  0
M  END
